# Supplementary material for: Physiological Characteristics and Comparative Secretome Analysis of Morchella importuna Grown on Glucose, Rice Straw, Sawdust, Wheat Grain, and MIX Substrates
Source: Front Microbiol. 2021 May 25;12:636344. doi: 10.3389/fmicb.2021.636344 (PMC8185036; doi:10.3389/fmicb.2021.636344)
Supplement: Supplementary file 4 [file Table_2.XLSX]

## Sheet: Sheet1
Protein IDs??M04M26??	JGI_Protein IDs	Proteins	Peptides	Unique peptides	Sequence coverage [%]	Unique + razor sequence coverage [%]	Unique sequence coverage [%]	Mol. weight [kDa]	Sequence length	G01	G02	G03	RS01	RS02	RS03	SD01	SD02	SD03	WG01	WG02	WG03	MIX01	MIX02	MIX03	signalIPscors	CAZy_family	E_value	Subject_annotation
MIM04M24Gene05803	534095	1	2	2	4.5	4.5	4.5	63.021	559	0	0	0	0	0	0	1400600	1597700	1797900	0	0	0	1688200	1921300	1690700	0.995
MIM04M26Gene00005	576849	1	3	3	15	15	15	36.031	333	0	0	0	10828000	0	11054000	0	0	0	0	0	0	0	0	0	1		8.33e-142	Glycoside hydrolase family 43
MIM04M26Gene00108	493707	1	7	7	18.3	18.3	18.3	50.95	469	48947000	47113000	50408000	0	6597400	8074500	0	0	0	14088000	0	10380000	0	0	0	0.999	GH16	6.79e-120	acc. no. Q8J0P4;Similar to Probable glycosidase crf1
MIM04M26Gene00148	528251	1	8	8	15.3	15.3	15.3	63.417	568	9988800	11035000	11135000	0	0	0	0	0	0	9317100	7701800	6852000	0	0	0	0.999	GH20	0	acc. no. P43077;Similar to Beta-hexosaminidase
MIM04M26Gene00179	548712	1	9	9	25.9	25.9	25.9	37.394	351	15564000	15047000	14695000	6097300	4171900	5166700	62004000	59953000	61147000	19033000	15880000	14611000	22576000	23082000	20323000			0	acc. no. P41747;Similar to Alcohol dehydrogenase 1
MIM04M26Gene00181	555234	1	7	7	11.3	11.3	11.3	55.426	497	0	0	0	0	0	0	0	0	0	5105700	4640600	5727500	0	0	0			0	hexokinase
MIM04M26Gene00191	524042	1	8	8	11.1	11.1	11.1	79.421	691	3134300	3876800	3159900	2623600	2760800	0	0	0	0	3346200	3289800	3954400	0	0	0			0	acc. no. P25375;Similar to Saccharolysin
MIM04M26Gene00243	523978	1	4	4	6.2	6.2	6.2	78.831	705	0	0	0	0	0	0	3313400	3391100	3326300	3055100	0	0	0	0	0			0	Actin-like ATPase
MIM04M26Gene00254	507449	1	7	6	26.9	26.9	23.7	35.615	338	46827000	28817000	52213000	13738000	16187000	13183000	0	0	0	34775000	33165000	33335000	0	0	0			0	Similar to Malate dehydrogenase, mitochondrial;acc. no. Q9Y7R8
MIM04M26Gene00329	488814	1	3	3	3.6	3.6	3.6	99.142	870	0	0	0	0	0	0	0	0	0	1648100	1385300	1177500	0	0	0		GT35	0	acc. no. P06738;Similar to Glycogen phosphorylase
MIM04M26Gene00365	490700	1	5	5	30.5	30.5	30.5	16.197	151	0	0	0	2640500	2297500	2101800	0	0	0	8254800	8088400	8720700	0	0	0			9.44e-102	40S ribosomal protein S14
MIM04M26Gene00432	554376	1	6	6	12	12	12	57.696	525	69522000	59701000	59223000	5954900	9350500	4936100	133810000	130770000	125860000	24955000	23294000	22886000	28253000	23841000	27904000	0.999	GH125	0	acc. no. Q10449;Similar to Meiotically up-regulated gene 157 protein
MIM04M26Gene00444	576141	1	3	3	2.6	2.6	2.6	167.31	1523	0	0	0	0	0	0	74089000	82106000	83480000	0	0	0	218580000	224820000	205350000			0	Similar to Sulfite reductase
MIM04M26Gene00523	532442	1	8	8	20.5	20.5	20.5	52.402	493	55029000	66761000	69881000	71255000	72695000	68900000	0	0	256900	238300000	264590000	278690000	0	0	0	0.986		0	acc. no. Q4WFX9;Similar to Probable leucine aminopeptidase 2
MIM04M26Gene00528	481026	1	3	3	6.6	6.6	6.6	58.547	499	0	0	0	0	1363900	0	0	0	0	0	0	0	2861500	2693100	0		GH5	0	acc. no. P23340;Similar to Endoglucanase C307
MIM04M26Gene00559	532419	1	4	4	9.9	9.9	9.9	37.243	344	0	0	0	0	0	0	0	0	0	3409000	0	3862600	3141600	0	0			1.5e-161	adenosine kinase
MIM04M26Gene00580	500533	1	10	10	11.9	11.9	11.9	93.285	842	0	0	0	0	0	0	0	0	0	16689000	13632000	14559000	0	0	0			0	elongation factor 2
MIM04M26Gene00587	602578	1	13	13	13.9	13.9	13.9	111.31	997	0	0	0	16305000	16342000	14868000	0	0	0	19489000	18176000	17591000	0	0	6108900	0.988	GH35	0	glycoside hydrolase family 35 protein
MIM04M26Gene00690	500355	1	8	8	16.1	16.1	16.1	78.673	704	0	0	0	9617000	11597000	11530000	0	0	739400	10985000	19888000	8953500	0	0	0	1	GH51	0	acc. no. Q0CTV2;Similar to Probable alpha-N-arabinofuranosidase A
MIM04M26Gene00707	481090	1	3	3	8.6	8.6	8.6	55.134	522	0	0	0	36500000	19916000	31197000	0	0	0	9120900	6582100	9856400	23462000	21581000	21741000		CBM18	7.46e-123	carbohydrate esterase family 4 protein
MIM04M26Gene00719	481380	1	18	18	20.4	20.4	20.4	86.201	760	8154900	7254100	5958700	0	0	0	0	0	0	28261000	25503000	25557000	0	0	0			0	acc. no. O43109;Similar to Heat shock protein 90 homolog
MIM04M26Gene00736	551444	1	3	3	8.5	8.5	8.5	56.69	519	70118000	86319000	92782000	0	0	0	0	0	0	15657000	15245000	15194000	0	0	0	1		1.58e-166	acc. no. Q8X176;Similar to Acid phosphatase
MIM04M26Gene00759	525944	1	8	8	23.5	23.5	23.5	50.081	456	0	0	0	38703000	37608000	33328000	10550000	10610000	10376000	19165000	17686000	19146000	0	0	0	1	PL1	3.56e-179	pectate lyase
MIM04M26Gene00808	557737	1	14	14	24.7	24.7	24.7	84.148	798	0	0	0	71285000	72517000	79445000	0	0	0	19139000	15497000	13692000	0	0	0	1	AA3	0	acc. no. Q01738;Similar to Cellobiose dehydrogenase
MIM04M26Gene00836	537749	1	6	6	36.9	36.9	36.9	23.084	206	0	0	0	0	0	8447600	0	0	0	7561200	7192700	7198200	0	0	0			6.01e-37	Dimeric alpha-beta barrel
MIM04M26Gene01019	577834	1	3	3	9.3	9.3	9.3	43.557	389	0	0	0	0	0	0	0	0	0	3335400	1915900	1993400	0	0	0			2.05e-122	epoxide hydrolase
MIM04M26Gene01021	528062	1	2	2	11.9	11.9	11.9	25.349	243	0	12447000	14051000	2179000	0	0	16953000	20279000	16986000	0	0	0	21393000	20685000	17613000	1	AA9	2.42e-122	glycoside hydrolase family 61 protein
MIM04M26Gene01233	497079	1	7	7	20.3	20.3	20.3	33.863	301	0	8720900	6435500	11798000	10502000	0	0	0	0	16638000	16701000	16834000	0	0	0	0.966	GH27	1.21e-139	acc. no. Q4WE86;Similar to Probable alpha-galactosidase B
MIM04M26Gene01301	608239	1	13	13	33.3	33.3	33.3	50.662	469	0	0	0	15089000	14493000	14429000	0	0	0	28446000	28866000	30288000	0	0	0			0	acc. no. P40108;Similar to Aldehyde dehydrogenase
MIM04M26Gene01313	527708	1	5	5	16.5	16.5	16.5	36.378	333	482120000	590950000	512240000	35267000	50358000	39242000	0	0	0	49675000	50026000	50113000	0	0	0	1	GH17	4.85e-89	Similar to Glucan 1,3-beta-glucosidase;acc. no. P15703
MIM04M26Gene01321	538771	1	4	4	15.7	15.7	15.7	29.39	261	0	0	0	0	0	0	175670000	195670000	180830000	3117200	0	0	281300000	312100000	312620000			2.09e-173	40S ribosomal protein S4
MIM04M26Gene01326	602578	1	13	13	15.5	15.5	15.5	109.27	987	0	0	0	10027000	9573000	9844400	0	0	0	8921500	6379400	6730300	0	0	0	0.988	GH35	0	Glycosyl hydrolases family 35
MIM04M26Gene01369	560847	1	2	2	8.2	8.2	8.2	29.044	256	0	0	0	0	0	0	0	4668500	4559300	0	1620200	1326600	0	0	0			3.63e-129	putative 3-phosphoserine phosphatase
MIM04M26Gene01432	539836	1	2	2	4.2	4.2	4.2	67.826	614	0	0	0	0	0	0	19928000	23657000	34912000	0	0	392930	0	38401000	0			0	acc. no. Q9UVJ8;Similar to V-type proton ATPase catalytic subunit A
MIM04M26Gene01449	539729	1	2	2	11.9	11.9	11.9	22.496	201	0	0	0	0	0	0	0	0	0	6211800	7636500	5639800	0	0	0			1.76e-114	rho guanidine dissociation inhibitor
MIM04M26Gene01497	512459	1	6	6	11.8	11.8	11.8	68.476	634	0	0	0	0	0	0	0	0	0	12742000	10191000	11346000	0	0	0		AA3	0	alcohol oxidase
MIM04M26Gene01501	578474	1	7	7	16.7	16.7	16.7	58.49	533	0	0	0	20401000	29631000	12940000	0	0	0	11838000	9364300	9556200	0	0	0	0.997		0	carboxylesterase
MIM04M26Gene01546	492121	1	3	3	10.8	10.8	10.8	43.096	418	32723000	36140000	34264000	4495500	4048900	4473600	2722100	0	0	7880000	7107600	6791600	0	0	0	0.991		9.99e-176	Ribonuclease T2
MIM04M26Gene01556	506846	2	10	10	17.8	17.8	17.8	74.842	685	0	0	0	0	0	0	0	0	0	8725400	8144100	7994100	0	0	0			0	Transketolase
MIM04M26Gene01565	607793	1	3	3	21.2	21.2	21.2	21.825	203	0	0	0	74853000	79345000	95996000	0	0	0	0	0	3406300	0	0	0	1	GH134
MIM04M26Gene01582	544478	1	6	6	8.5	8.5	8.5	90.021	872	136760000	119210000	127480000	47360000	41948000	39448000	0	0	0	70398000	67423000	66603000	0	0	0	0.995	AA5	0	carbohydrate-Binding Module family 18 protein
MIM04M26Gene01585	485843	1	7	7	37.4	37.4	37.4	18.751	171	63955000	75993000	24026000	15755000	12144000	13767000	0	0	0	89824000	85740000	82374000	0	0	955170			2.71e-88	Peptidyl-prolyl cis-trans isomerase
MIM04M26Gene01607	534859	1	3	3	7.2	7.2	7.2	54.985	501	2434700	2257200	1902200	0	0	0	0	0	1156000	1974600	1782300	2074400	0	0	0			0	similar to aspartate aminotransferase
MIM04M26Gene01643	604808	1	6	6	13.4	13.4	13.4	54.466	501	3048300	0	3495700	9178200	11522000	11170000	0	0	0	2740500	0	0	0	0	0	0.952	AA7	4.45e-153	acc. no. Q796Y5;Similar to Uncharacterized FAD-linked oxidoreductase ygaK
MIM04M26Gene01671	504900	1	2	2	11.5	11.5	11.5	16.396	148	0	0	0	0	0	0	114870000	113470000	120550000	0	627250	0	162370000	181480000	162190000			9.9e-93	60S ribosomal protein L28
MIM04M26Gene01719	504991	1	3	3	6.8	6.8	6.8	59.21	542	0	0	0	0	0	0	0	0	0	2000400	1549400	0	0	0	0			0	acc. no. Q42598;Similar to Threonine synthase
MIM04M26Gene01736	534968	1	2	2	15.8	15.8	15.8	12.91	114	0	0	0	0	0	0	0	0	0	2228600	1766200	0	0	0	0			3.72e-70	60S ribosomal protein L34
MIM04M26Gene01797	556450	1	5	5	7.2	7.2	7.2	113.84	1037	0	0	0	12900000	15509000	18672000	0	0	0	48827000	45457000	50967000	0	0	0	0.999	CE16	9.51e-94	GDSL lipase/acylhydrolase family protein
MIM04M26Gene01808	569544	1	15	15	22.3	22.3	22.3	92.374	852	0	0	0	20106000	18298000	16832000	3387800	0	0	0	0	0	0	0	0	0.971	GH3	0	acc. no. Q4WD56;Similar to Probable beta-glucosidase E
MIM04M26Gene01829	601974	1	2	2	8.1	8.1	8.1	33.257	307	6074800	5362500	0	0	0	0	0	0	0	0	0	0	0	0	0	0.999	CE1	1.23e-72	ferulic acid esterase (FaeA), putative
MIM04M26Gene01832	515974	1	7	7	24.3	24.3	24.3	33.44	309	0	0	0	0	0	0	0	0	0	4266500	3520700	3483300	0	0	0			0	AltName: Full=5&apos;-methylthioadenosine phosphorylase;RecName: Full=S-methyl-5&apos;Short=MTA phosphorylase;Short=MTAP;Short=MTAPase;-thioadenosine phosphorylase
MIM04M26Gene01898	531797	1	8	7	14.3	12.6	12.6	72.679	665	0	0	0	2592200	0	0	14280000	14542000	16099000	4700500	4355200	4402400	31915000	32000000	30198000	0.983		0	acc. no. P59769;Similar to 78 kDa glucose-regulated protein homolog
MIM04M26Gene01932	531828	1	3	3	18.2	18.2	18.2	23.242	209	0	0	0	0	0	0	14413000	21153000	17763000	1473600	1361400	0	4044400	4635700	4395300			9.53e-104	xanthine phosphoribosyltransferase 1
MIM04M26Gene01943	516167	1	3	3	5.4	5.4	5.4	47.844	444	0	0	625420	0	0	0	3639700	4360900	5210200	0	0	0	15682000	13516000	14234000			0	succinyl-CoA ligase beta-chain, mitochondrial precursor
MIM04M26Gene02008	602120	1	13	13	28.3	28.3	28.3	54.354	491	474650000	534620000	564880000	207810000	208500000	231510000	2820500	3924800	2735400	296610000	304300000	297260000	3093700	2798800	2736300	0.999	GH76	8.44e-103	acc. no. O14131;Similar to Meiotically up-regulated gene 191 protein
MIM04M26Gene02058	561955	1	14	14	32.3	32.3	32.3	58.437	533	60471000	55601000	56926000	10701000	10851000	15639000	0	0	0	16861000	15522000	15540000	0	0	0		GH28	5.16e-147	coagulation factor 5/8 type domain-containing protein, partial
MIM04M26Gene02104	561993	1	3	3	14.7	14.7	14.7	12.178	109	0	0	0	0	0	0	0	0	0	5807500	4833200	1901500	0	0	0			5.58e-27	CVNH domain-containing protein
MIM04M26Gene02110	532007	1	6	6	9.7	9.7	9.7	66.657	607	2830600	0	0	0	0	0	0	0	0	2424900	2480500	3361300	0	0	0			0	udp-n-acetylglucosamine pyrophosphorylase
MIM04M26Gene02138	499858	1	4	4	22.2	22.2	22.2	20.771	185	0	0	0	0	3544900	0	0	0	0	4840300	3724700	4160000	0	0	0			3.12e-115	60S ribosomal protein L17
MIM04M26Gene02140	532027	1	2	2	16.5	16.5	16.5	24.638	230	0	0	0	0	0	0	0	0	0	1442500	1627900	0	0	0	0			4.03e-109	elongation factor 1-beta
MIM04M26Gene02189	564750	1	2	2	4.7	4.7	4.7	32.422	297	0	0	0	0	0	0	12393000	16683000	13942000	0	0	0	9082800	8822600	9881100	0.999		3.41e-111	nuclease PA3
MIM04M26Gene02286	535199	1	2	2	5.6	5.6	5.6	36.227	341	2626000	2499000	3257400	0	0	0	0	0	0	0	0	0	0	0	0			0	beta-isopropylmalate dehydrogenase A (Leu2A)
MIM04M26Gene02420	484138	1	5	5	4.7	4.7	4.7	107.54	959	0	0	0	0	0	0	0	0	0	1695500	1796000	0	40771000	0	0			0	malate synthase
MIM04M26Gene02456	484106	1	6	6	13	13	13	60.612	546	4606400	4751900	3870300	0	0	0	0	0	0	0	0	0	0	0	0			0	acc. no. P77243;Similar to 2-methylcitrate dehydratase
MIM04M26Gene02465	572093	1	4	4	16.6	16.6	16.6	25.69	247	0	0	0	67114000	67240000	74564000	0	0	0	0	0	0	0	0	0	0.998	PL3	7.72e-139	acc. no. Q0CJ49;Similar to Probable pectate lyase D
MIM04M26Gene02505	1000000	1	4	4	17.5	17.5	17.5	29.341	274	0	0	0	0	0	0	0	0	0	9828900	7148000	7891900	7494200	9029300	8951600
MIM04M26Gene02545	557705	1	3	3	34.6	34.6	34.6	13.417	127	4658600	0	4906900	0	0	0	0	0	0	0	0	4837200	0	0	0			6.01e-53	protein MMF1, mitochondrial precursor
MIM04M26Gene02590	495599	1	4	4	6.6	6.6	6.6	77.523	711	0	3368400	4270000	0	0	0	0	2107000	0	12329000	11069000	9777200	0	2514400	2277700	1	GH32	0	glycoside hydrolase family 32 protein
MIM04M26Gene02615	511608	1	6	6	12.7	12.7	12.7	68.378	630	0	0	0	9873300	10782000	13980000	138020000	155860000	153760000	0	0	0	359640000	333170000	310430000	0.999	AA7	0	putative fad binding domain protein
MIM04M26Gene02685	608363	1	4	4	13.2	13.2	13.2	38.769	357	0	0	0	0	0	0	9307900	5464200	5706300	2835500	2742700	0	16328000	7672900	6161600	0.997		2.75e-49	Flags: Precursor;RecName: Full=Kievitone hydratase;Short=KHase
MIM04M26Gene02708	538858	1	7	7	40.9	40.9	40.9	16.968	149	16800000	15641000	18802000	0	0	0	0	0	0	6521800	5130400	4528100	0	0	0			6.78e-101	EF-hand
MIM04M26Gene02816	533191	1	7	7	14.9	14.9	14.9	52.66	483	0	0	0	0	0	0	0	0	0	3579900	2736600	2809100	0	0	0			0	acc. no. O13907;Similar to Probable ATP-citrate synthase subunit 2
MIM04M26Gene02818	482765	1	7	7	14.7	14.7	14.7	71.845	661	4853600	3738800	3189100	0	0	0	32097000	34749000	31216000	8339300	7862400	7434900	18400000	19051000	17890000			0	acc. no. Q8X097;Similar to Probable ATP-citrate synthase subunit 1
MIM04M26Gene02831	518577	1	2	2	1.3	1.3	1.3	134.82	1209	0	0	0	0	1112100	0	38357000	44379000	46340000	0	0	0	31268000	30611000	30743000			0	acc. no. P25386;Similar to Intracellular protein transport protein USO1
MIM04M26Gene02851	603332	1	2	2	10.1	10.1	10.1	35.002	318	22979000	24467000	25223000	0	0	0	0	0	0	0	0	0	1982100	0	0	0.996		4.28e-09	Protein of unknown function
MIM04M26Gene02878	569544	1	8	8	9	9	9	98.186	914	0	0	0	19618000	13166000	16969000	0	2562700	0	3383100	3602000	4327800	0	0	0	0.971	GH3	0	acc. no. Q2UUD6;Similar to Probable beta-glucosidase A
MIM04M26Gene02885	533253	1	6	6	12.7	12.7	12.7	54.695	498	0	0	0	0	0	0	0	0	0	6788000	6856500	7574100	0	0	0			0	acc. no. P22360;Similar to Pyruvate kinase
MIM04M26Gene02890	518663	1	12	12	20	20	20	86.096	775	5281500	0	0	4031100	3901100	5604700	0	0	0	10775000	9910800	9230400	0	0	0			0	5-methyltetrahydropteroyltriglutamate-homocysteine methyltransferase
MIM04M26Gene02908	533280	1	9	9	21.5	21.5	21.5	55.662	511	9223100	8996700	10980000	0	0	0	8438500	8599000	6177200	17586000	15924000	16234000	0	0	0			0	Similar to 6-phosphogluconate dehydrogenase, decarboxylating 1;acc. no. P38720
MIM04M26Gene02914	552063	1	2	2	8.7	8.7	8.7	22.118	195	0	0	0	0	0	0	0	0	0	3905200	2912900	0	1334300	1265200	1299500			1.92e-116	40S ribosomal protein S7
MIM04M26Gene03003	482264	2	8	8	22.1	22.1	22.1	48.725	457	0	0	0	1291700000	1016000000	1145600000	0	0	0	43047000	39886000	39174000	0	0	0	0.999	CBM1	0	acc. no. P13860;Similar to Exoglucanase 1
MIM04M26Gene03039	522512	1	7	7	31.4	31.4	31.4	25.324	245	124730000	139760000	147920000	0	3603500	0	0	0	0	2478000	3846700	5194200	0	0	0	1	PL3	2.17e-113	acc. no. Q4WC29;Similar to Probable pectate lyase E
MIM04M26Gene03049	486878	1	4	4	6.7	6.7	6.7	61.023	565	0	0	0	0	0	0	22442000	23801000	21833000	4972600	0	0	16736000	14730000	15435000	1	AA7	6.5e-140	FAD binding domain-containing protein
MIM04M26Gene03051	143163	2	4	4	13.5	13.5	13.5	34.349	297	0	0	0	0	0	0	0	0	0	5300200	5504100	4348900	0	0	0			1.14e-176	60S ribosomal protein L5
MIM04M26Gene03055	535470	1	9	9	20.3	20.3	20.3	59.972	551	0	0	0	18112000	27104000	19910000	0	0	0	11564000	10596000	13361000	0	2569600	0	1		0	acc. no. P32947;Similar to Lipase 3
MIM04M26Gene03149	522332	1	8	8	18.7	18.7	18.7	55.924	509	24159000	30658000	22876000	6539800	9127600	9864600	0	0	0	14803000	15950000	14941000	0	0	0	0.999	GH47	0	Similar to Mannosyl-oligosaccharide alpha-1,2-mannosidase;acc. no. P31723
MIM04M26Gene03266	518441	1	18	18	21.9	21.9	21.9	119.34	1048	60563000	53998000	60552000	13773000	14296000	14524000	8380200	8920000	9271100	88594000	85085000	80057000	8757300	9920800	9605900		GH31	0	alpha-1,4-glucan lyase
MIM04M26Gene03364	552860	1	3	3	8.5	8.5	8.5	50.341	458	0	0	0	0	0	0	1678100	0	0	3299900	3806600	3144100	0	0	0	1	GH28	0	Pectin lyase-like protein
MIM04M26Gene03373	521079	1	2	2	12.8	12.8	12.8	13.22	117	0	0	0	0	0	0	13179000	15392000	14104000	0	0	2151600	8190600	9311600	8323300			1.75e-74	40S ribosomal protein S20
MIM04M26Gene03404	537128	1	5	5	21	21	21	32.388	300	0	0	0	0	2270200	0	0	0	0	4572500	4145700	3764000	0	0	0			7.74e-171	40S ribosomal protein S3
MIM04M26Gene03406	525032	1	7	7	25.9	25.9	25.9	37.718	336	0	0	0	0	0	0	1847200	1817700	1686500	16761000	15524000	14932000	5350000	5506600	5670900			0	acc. no. Q6MVH7;Similar to Inorganic pyrophosphatase
MIM04M26Gene03461	489886	1	3	3	12.1	12.1	12.1	32.004	314	0	0	0	35286000	43130000	22224000	33684000	33400000	40745000	1677300	0	1360000	39425000	39496000	30439000	1	AA9	1.48e-108	carbohydrate-binding module family 1 protein
MIM04M26Gene03491	508394	1	4	4	10.7	10.7	10.7	36.975	337	16499000	0	17152000	232820000	237030000	243570000	0	0	0	146250000	159240000	145420000	0	0	0	0.997	CE16	4.82e-117	acc. no. Q9SJB4;Similar to GDSL esterase/lipase At2g04570
MIM04M26Gene03503	537049	1	3	3	18.8	18.8	18.8	25.529	234	12418000	10349000	11205000	0	0	0	11237000	10561000	0	0	0	0	0	2376500	0	1		2.5e-100	similar to secreted protein
MIM04M26Gene03520	524863	1	4	4	13.7	13.7	13.7	31.779	292	0	0	0	9788500	0	0	36925000	36992000	37443000	9094300	8703100	8446900	47659000	52211000	53729000	1	CE12	1.9e-70	acc. no. O31523;Similar to Rhamnogalacturonan acetylesterase rhgT
MIM04M26Gene03526	524847	1	3	3	6.9	6.9	6.9	41.388	392	0	0	0	13349000	13607000	15402000	6820400	6500700	5461700	8650600	5162200	0	7798700	6037500	5797900		CBM1	0	Similar to Probable endo-beta-1,4-glucanase B;acc. no. Q96WQ8
MIM04M26Gene03737	580059	1	9	9	18.7	18.7	18.7	67.683	632	0	0	0	27859000	25548000	24635000	42010000	42266000	38573000	30046000	29127000	29871000	29615000	32008000	28591000	1	GH27	0	acc. no. A4DA70;Similar to Probable alpha-galactosidase D
MIM04M26Gene03804	524214	1	11	11	31.1	31.1	31.1	51.734	470	18427000	18350000	18101000	86771000	90053000	86172000	0	0	0	50915000	46620000	43685000	0	0	0	1
MIM04M26Gene03818	609078	1	8	8	14.5	14.5	14.5	83.016	774	0	0	0	20025000	17208000	16214000	0	0	0	8494400	7906400	7401800	0	0	0	0.999	CE4	0	putative glycosyl hydrolase protein
MIM04M26Gene03877	480767	1	3	3	7.5	7.5	7.5	56.722	531	0	0	0	8926700	9684100	0	0	0	0	0	0	0	9930000	7240800	10488000	1	PL4	0	AltName: Full=Rhamnogalacturonan lyase;Flags: Precursor;RecName: Full=Rhamnogalacturonate lyase A
MIM04M26Gene03914	532191	1	3	3	15.5	15.5	15.5	29.101	271	0	0	0	0	0	0	2244800	2064300	1818700	9313900	8995700	8372700	0	0	1401100	0.998	CE12	4.89e-101	acc. no. Q00017;Similar to Rhamnogalacturonan acetylesterase
MIM04M26Gene03971	562123	1	2	2	16	16	16	21.069	187	0	0	0	0	0	0	0	0	0	2089900	1650600	1634000	0	0	0			2.28e-108	acc. no. Q8TFH1;Similar to 60S ribosomal protein L18-B
MIM04M26Gene04024	260062	1	6	6	9.4	9.4	9.4	72.022	651	0	0	0	0	0	0	4603000	0	0	4599400	3789900	3490000	13494000	13174000	17593000			0	acc. no. P78811;Similar to Probable UTP--glucose-1-phosphate uridylyltransferase
MIM04M26Gene04031	562069	1	3	3	13	13	13	25.43	230	10535000	9986500	8786800	0	0	0	6541400	4531200	5394700	5038800	0	4382000	5535800	6411200	5759100	0.998
MIM04M26Gene04043	602268	1	20	19	24.3	24.3	23.1	99.546	888	50352000	57761000	55034000	54253000	55100000	52033000	3782300	3839300	4419600	344160000	322410000	335750000	0	0	0	0.998	GH31	0	acc. no. Q0CMA7;Similar to Probable alpha/beta-glucosidase agdC
MIM04M26Gene04070	532046	1	5	5	24.1	24.1	24.1	22.796	199	0	0	0	0	0	0	0	0	0	7154000	6019100	5063200	0	0	0			1.41e-105	40S ribosomal protein S18
MIM04M26Gene04100	549967	1	8	8	19.6	19.6	19.6	57.734	541	12729000	12397000	0	0	0	0	23995000	27026000	27494000	53614000	45956000	47467000	18436000	18400000	17082000	0.982	GH15	0	acc. no. P22832;Similar to Glucoamylase
MIM04M26Gene04154	502200	1	2	2	9.1	9.1	9.1	26.02	243	0	880250	0	0	0	0	14975000	16849000	15086000	0	0	0	42939000	46227000	36906000			2.38e-119	acc. no. Q8J0E6;Similar to Orotidine 5&apos
MIM04M26Gene04198	483065	1	3	3	7.1	7.1	7.1	53.892	505	0	0	0	0	0	0	0	0	0	0	0	0	5928800	6338100	9292800			0	Similar to Dihydrolipoyl dehydrogenase, mitochondrial;acc. no. O00087
MIM04M26Gene04210	533394	2	8	8	10.4	10.4	10.4	86.005	787	5126600	4411000	5778700	0	3118700	2859400	6711300	8410800	7159700	4980600	3486200	4347000	24012000	25352000	25820000			0	Aco1 homolog
MIM04M26Gene04221	533406	1	6	6	11.2	11.2	11.2	79.027	688	0	0	0	0	0	0	0	0	0	4527900	4299700	4376500	0	0	0		CBM48	0	Similar to 1,4-alpha-glucan-branching enzyme;acc. no. Q9Y8H3
MIM04M26Gene04235	571695	1	3	3	11.6	11.6	11.6	31.472	292	0	0	0	0	0	0	22186000	17542000	20473000	1205100	1588900	1242300	0	8305400	9415600			5.32e-164	40S ribosomal protein S0
MIM04M26Gene04269	571730	1	3	3	7.5	7.5	7.5	52.331	496	0	0	0	0	0	0	5237600	7252700	6608300	2501300	0	0	6043000	0	0	1	CBM43	0	Similar to 1,3-beta-glucanosyltransferase gel4;acc. no. B0XVI5
MIM04M26Gene04331	533505	1	6	6	12	12	12	63.047	569	9666200	7828200	11098000	0	0	0	0	0	0	4966300	4160700	4260800	0	0	0			0	acc. no. Q4WXX9;Similar to Pyruvate decarboxylase
MIM04M26Gene04336	519633	2	4	4	10.3	10.3	10.3	52.897	478	0	0	0	0	0	0	0	0	0	2280900	2140100	1746900	0	0	0			0	serine hydroxymethyltransferase
MIM04M26Gene04346	539172	1	5	5	14.4	14.4	14.4	48.175	443	0	0	0	8991200	9369000	8369100	141640000	145470000	135710000	1417200	0	0	25567000	26937000	22770000	0.993	PL24
MIM04M26Gene04372	531797	2	19	18	37.2	37.2	35.5	70.457	647	10668000	7719900	6696200	0	3585500	3687700	0	0	0	63399000	56762000	58309000	0	0	0	0.983		0	acc. no. Q96W30;Similar to Heat shock 70 kDa protein 2
MIM04M26Gene04434	531797	1	6	6	12.7	12.7	12.7	66.595	613	0	0	0	0	0	0	0	0	0	2078100	1901700	2107500	0	0	0	0.983		0	acc. no. Q707X3;Similar to Heat shock protein SSB
MIM04M26Gene04521	534164	1	2	2	9.3	9.3	9.3	22.403	194	0	0	0	0	0	0	8014200	8327300	8890400	0	0	0	0	4785900	0			1.97e-55	lccl domain containing protein
MIM04M26Gene04576	604125	1	17	17	23.4	23.4	23.4	82.102	736	23055000	22091000	24038000	6475400	12764000	8387200	2090900	2948500	3972200	79415000	68886000	73565000	1689900	1604300	1477200			1.07e-165	Late cornified envelope-like proline-rich protein 1
MIM04M26Gene04577	572426	1	5	5	21.3	21.3	21.3	35.931	328	0	0	0	0	0	0	11486000	11237000	11161000	15305000	14666000	13408000	44396000	43407000	45156000			6.61e-90	putative nucleoside-diphosphate-sugar epimerase protein
MIM04M26Gene04606	495480	1	7	7	11.9	11.9	11.9	81.35	734	0	0	0	0	0	0	0	0	0	4489900	3663300	4775900	0	0	0			0	predicted protein
MIM04M26Gene04737	516758	1	4	4	6.8	6.8	6.8	66.141	606	0	0	0	0	0	3573000	0	0	0	5044100	5189000	4574500	0	0	0	1	AA1	0	laccase-like multicopper oxidase
MIM04M26Gene04756	499287	2	7	7	9.1	9.1	9.1	97.867	935	0	0	0	4121700	6160400	6469400	10385000	10424000	11627000	0	0	0	12097000	12905000	12200000	0.993	CBM1	0	acc. no. Q4WMU3;Similar to Probable beta-glucosidase F
MIM04M26Gene04764	567944	1	4	4	7	7	7	69.283	642	0	0	0	0	0	7456100	0	0	0	3013900	3061000	3352500	0	0	0	1	CBM46	0	putative extracellular protein
MIM04M26Gene04796	594686	1	7	7	40.4	40.4	40.4	29.051	270	7965300	11845000	0	0	0	0	0	0	0	22151000	21910000	25114000	0	0	0			6.42e-147	acc. no. P87218;Similar to Sorbose reductase homolog SOU2
MIM04M26Gene04876	568238	1	3	3	11.5	11.5	11.5	39.472	364	0	0	0	0	0	0	0	0	0	0	0	0	4273900	5239400	5303100	0.983	GH53	1.44e-116	glycosyl hydrolase family 53 protein
MIM04M26Gene04911	494862	1	12	12	28.1	28.1	28.1	60.697	558	19192000	27727000	27080000	3705200	3973800	0	0	0	0	16975000	12778000	16001000	0	0	0			0	phosphoglucomutase PgmA
MIM04M26Gene04929	531212	2	4	4	11.1	11.1	11.1	62.374	567	45591000	32540000	32471000	0	0	0	0	0	0	7317700	6584000	7340600	0	0	0			0	acc. no. Q96UH7;Similar to Fructose-bisphosphate aldolase 1
MIM04M26Gene04930	512759	1	2	2	8.9	8.9	8.9	37.232	337	0	0	0	0	0	0	29240000	31952000	30425000	0	0	0	5990800	3572500	6215000	0.985		2.56e-80	acc. no. Q9C0Y8;Similar to UPF0613 protein PB24D3.06c
MIM04M26Gene04940	572765	1	5	5	26.5	26.5	26.5	24.625	219	0	0	0	0	0	0	0	0	0	5281000	5220500	6157400	0	0	0			2.86e-142	acc. no. Q9P4E9;Similar to GTP-binding nuclear protein GSP1/Ran
MIM04M26Gene04982	564030	1	3	3	3.2	3.2	3.2	97.319	907	0	0	0	0	0	0	0	0	0	2851800	0	3149100	0	0	0	0.991		4.91e-175	serin endopeptidase
MIM04M26Gene04996	534415	1	5	5	15.5	15.5	15.5	42.662	375	0	0	0	0	0	0	1327500	1070500	0	5471500	6890100	3969500	4209900	3595000	3876900			1.03e-164	D-xylose reductase
MIM04M26Gene05000	534409	1	3	3	28	28	28	14.077	125	0	0	0	0	0	0	0	0	0	2046200	1813400	0	0	0	0			2.38e-65	acc. no. Q6FWF4;Similar to 60S ribosomal protein L31
MIM04M26Gene05059	503934	1	16	16	23.6	23.6	23.6	87.122	798	0	0	0	23041000	25122000	26444000	0	0	0	8686900	10584000	12111000	0	0	0	0.999	GH95	0	similar to glycoside hydrolase family 95 protein
MIM04M26Gene05070	604332	1	2	2	4.4	4.4	4.4	57.906	528	0	0	0	0	0	0	3939800	4161600	4394100	0	0	0	4203300	4673900	4795000	0.996		1.49e-148	carboxylesterase
MIM04M26Gene05085	534314	1	3	3	8.6	8.6	8.6	38.764	359	0	0	0	0	0	0	0	0	4303800	9263400	8510800	4623800	2922300	0	0	0.997		1.92e-107	Tyrosinase
MIM04M26Gene05140	537332	1	11	11	26	26	26	59.143	546	4647300	4425300	4290100	3539400	0	0	0	0	0	9202900	6481000	8587300	0	0	0			0	Similar to Delta-1-pyrroline-5-carboxylate dehydrogenase, mitochondrial;acc. no. Q9P8I0
MIM04M26Gene05305	57740	1	7	7	19.7	19.7	19.7	46.751	451	0	0	0	202430000	169890000	179380000	72326000	72614000	79815000	0	0	0	99973000	89123000	90613000	0.998	CBM1	0	Similar to Probable 1,4-beta-D-glucan cellobiohydrolase C;acc. no. A1CCN4
MIM04M26Gene05372	503467	1	5	5	12.2	12.2	12.2	50.167	458	0	0	0	0	0	0	0	0	0	0	1730900	2211800	3630700	4602200	3253700			0	AltName: Full=NADP-dependent glutamate dehydrogenase;RecName: Full=NADP-specific glutamate dehydrogenase;Short=NADP-GDH
MIM04M26Gene05517	534549	1	7	7	13.5	13.5	13.5	57.224	534	1874300	1877500	0	0	0	0	14463000	12776000	14711000	2915700	2940000	2580900	13305000	13781000	15591000			0	acc. no. Q9P4V2;Similar to Phosphoacetylglucosamine mutase
MIM04M26Gene05521	485326	2	4	4	13.7	13.7	13.7	40.077	387	13854000	15466000	13784000	30724000	31705000	29257000	2703700	0	0	4451200	4029800	3763900	0	4290200	0		PL1	2.44e-157	putative pectin lyase a precursor protein
MIM04M26Gene05542	520863	1	2	2	4.6	4.6	4.6	72.138	668	5099000	4847400	5936300	0	0	0	0	0	0	0	0	0	0	0	0	0.996		5.14e-153	3-phytase precursor
MIM04M26Gene05571	520918	1	2	2	21.1	21.1	21.1	11.813	109	0	0	0	0	0	0	0	0	0	1554000	1528700	1405000	0	0	0			8.51e-68	acc. no. P52808;Similar to 60S ribosomal protein L30-1
MIM04M26Gene05575	558095	1	2	2	12.9	12.9	12.9	21.954	202	0	0	1306700	0	0	0	0	0	0	1113600	0	1608900	0	0	0			8.12e-93	acc. no. Q6CA53;Similar to Adenine phosphoribosyltransferase
MIM04M26Gene05612	556931	1	4	4	11.6	11.6	11.6	67.098	627	0	0	0	0	0	0	0	0	0	4212000	3304600	3822800	0	0	0	0.756	GH51	0	glycoside hydrolase family 51 protein
MIM04M26Gene05680	494778	1	6	6	16.8	16.8	16.8	51.504	471	0	0	0	16240000	21633000	15757000	0	0	0	8533800	9049700	6185100	0	0	0			1.14e-99	putative glycoside hydrolase family 39 protein
MIM04M26Gene05691	529144	1	10	10	17.7	17.7	17.7	85.11	781	0	0	0	0	0	0	0	0	0	904620	0	0	3814400	4557100	4192700		GH3	0	acc. no. Q56078;Similar to Periplasmic beta-glucosidase
MIM04M26Gene05738	555471	2	11	9	37.9	37.9	32.7	38.373	346	6897900	7670600	5497400	0	0	0	16387000	15708000	18458000	16785000	20299000	14687000	10223000	9561700	10140000			3.42e-172	acc. no. Q99002;Similar to 14-3-3 protein homolog
MIM04M26Gene05803	589194	1	4	4	13.3	13.3	13.3	39.623	360	0	0	0	7055500	6835200	8081800	0	0	0	4239900	4014800	3388200	0	0	0		GH43	6.8e-109	glycoside hydrolase family 43 protein
MIM04M26Gene05928	602854	1	5	5	9.4	9.4	9.4	65.169	606	0	0	0	0	1573400	0	0	0	5032400	0	0	0	0	5642600	8575300	0.987	AA3	0	Similar to Glucose dehydrogenase
MIM04M26Gene05963	481746	1	10	10	35.1	35.1	35.1	39.904	365	12048000	8508900	11999000	0	0	0	0	0	0	6051100	7880000	7127600	0	0	0			0	putative formate dehydrogenase
MIM04M26Gene05969	517658	1	2	2	4.9	4.9	4.9	49.956	448	0	0	0	0	0	0	0	0	0	2262800	1905600	0	0	0	0			0	L-galactonate dehydratase
MIM04M26Gene05979	570887	1	18	18	34	34	34	84.61	794	21436000	21319000	18308000	37870000	32697000	39251000	3451500	3543600	3208900	71745000	64209000	70143000	0	0	0	0.91	GH55	0	Similar to Glucan 1,3-beta-glucosidase;acc. no. P49426
MIM04M26Gene06078	551647	1	3	3	11.3	11.3	11.3	29.112	256	0	0	0	0	0	0	0	0	0	3572200	3606600	3339700	0	0	0			3.59e-169	40S ribosomal protein S1
MIM04M26Gene06100	542329	1	4	4	11.1	11.1	11.1	46.548	414	0	0	0	0	0	0	0	0	149050	4179300	3964400	0	0	0	0			0	EF1Bgamma1
MIM04M26Gene06107	481444	1	3	3	10.1	10.1	10.1	32.629	307	0	0	0	0	0	0	30866000	31022000	36215000	0	552360	0	6319800	0	0			0	putative pyridoxine biosynthesis protein
MIM04M26Gene06203	550744	2	3	3	16.3	16.3	16.3	26.157	246	0	1978000	0	0	0	0	27662000	29567000	35835000	3671900	3354000	2973000	24760000	24348000	22334000			4.31e-126	Triosephosphate isomerase
MIM04M26Gene06324	556065	1	7	7	23.9	23.9	23.9	41.398	394	0	5766100	5952700	37929000	41189000	44916000	0	0	0	0	0	6475000	0	0	0	0.997	CBM1	9.78e-171	glycoside hydrolase family 10 protein
MIM04M26Gene06329	556062	1	6	6	12.7	12.7	12.7	65.057	604	7247800	7611500	7587400	0	0	0	0	0	0	0	0	6788200	0	0	0	0.998		0	DNase I-like protein
MIM04M26Gene06437	541476	1	3	3	9.1	9.1	9.1	53.734	496	0	0	0	0	0	0	0	0	0	0	3027600	2857200	0	0	331470	0.999	CBM50	0	putative 5 -nucleotidase protein
MIM04M26Gene06447	479721	1	4	4	11	11	11	46.561	444	0	0	50103000	0	0	0	0	0	0	0	0	0	0	0	0	0.995		0	acc. no. P64744;Similar to Uncharacterized protein Mb0912
MIM04M26Gene06474	515444	1	7	7	23.2	23.2	23.2	42.61	393	33899000	35952000	28903000	34881000	61018000	73812000	0	0	0	34162000	20839000	17197000	0	0	0	0.999	GH6	3.08e-176	cellobiohydrolase
MIM04M26Gene06528	498882	1	6	6	14.1	14.1	14.1	52.229	474	9426400	8511600	9690000	0	0	0	0	1877700	0	5745400	5897200	7407700	0	0	0			0	Similar to Citrate synthase, mitochondrial;acc. no. O00098
MIM04M26Gene06550	550962	1	10	10	29	29	29	46.551	420	0	0	6446200	89813000	72242000	85853000	27775000	23336000	30454000	99730000	93368000	97123000	14279000	14680000	13651000		GH5	2.07e-177	Similar to Glucan 1,3-beta-glucosidase;acc. no. Q96V64
MIM04M26Gene06567	561591	1	3	3	10.1	10.1	10.1	44.911	416	0	2399600	2320500	0	0	0	11213000	0	0	0	0	0	5625700	11316000	11594000			0	FMN-linked oxidoreductase
MIM04M26Gene06577	515635	1	2	2	10.6	10.6	10.6	16.823	151	0	0	0	0	0	0	0	0	0	2445500	0	2166200	0	0	0			2.87e-98	40S ribosomal protein S13
MIM04M26Gene06601	531549	1	3	3	11.2	11.2	11.2	35.152	321	0	0	0	0	0	0	0	0	0	2067400	1858400	1799700	0	0	0			3.13e-145	acc. no. Q9P782;Similar to Uncharacterized protein C1711.08
MIM04M26Gene06674	493640	1	9	9	22.4	22.4	22.4	46.111	415	0	0	0	21021000	34911000	38332000	0	0	0	36224000	33943000	32360000	0	0	0	1	GH5	2.8e-180	Mannan endo-1,4-beta-mannosidase C
MIM04M26Gene06706	551057	4	5	2	61.5	61.5	32.7	42.927	382	0	0	0	0	8740300	0	0	0	0	7652500	6989100	7209000	0	0	0			0	ACL062Cp
MIM04M26Gene06779	527184	1	3	3	14.3	14.3	14.3	24.263	217	0	0	0	0	0	0	7089600	6116700	5487200	0	0	386160	0	3212200	0			6.88e-130	ribosomal protein L1
MIM04M26Gene06787	538488	1	5	5	20.8	20.8	20.8	28.593	264	0	0	0	0	0	0	0	0	0	3889900	3697400	3539600	0	0	0			9.6e-145	40S ribosomal protein S2
MIM04M26Gene06824	538458	1	7	7	25.1	25.1	25.1	39.909	375	0	0	0	0	0	0	0	0	0	6378900	5076000	4849500	0	0	0			0	60S ribosomal protein L4
MIM04M26Gene06841	538445	1	2	2	23.1	23.1	23.1	14.759	130	0	0	0	0	0	0	0	0	0	1455900	1988400	0	0	0	0			7.82e-84	Ribosomal protein S8
MIM04M26Gene06889	568782	1	2	2	19.9	19.9	19.9	23.716	226	0	0	0	27359000	30784000	31868000	0	0	0	0	0	0	0	0	0	1	AA9	7.2e-81	similar to glycoside hydrolase family 61 protein
MIM04M26Gene06894	602578	1	22	22	22.4	22.4	22.4	113.19	1020	0	0	0	46489000	41842000	45588000	168650	0	0	13943000	12900000	14055000	0	0	0	0.988	GH35	0	acc. no. A2QAN3;Similar to Probable beta-galactosidase A
MIM04M26Gene06934	506014	1	4	4	7.5	7.5	7.5	75.974	694	0	0	0	0	0	0	200170000	211120000	197000000	0	0	0	110690000	105490000	86365000	0.992	AA3	0	acc. no. P81156;Similar to Glucose oxidase
MIM04M26Gene06943	522563	1	4	4	6.6	6.6	6.6	76.459	687	2925800	3241600	2980500	0	0	0	0	0	0	2623700	2592300	2504500	0	0	0			0	dipeptidyl peptidase III
MIM04M26Gene06993	558683	1	4	4	8.2	8.2	8.2	51.583	464	0	0	0	8288200	6230400	7791600	18063000	20061000	17479000	0	0	0	15173000	15668000	13572000	0.999		1.4e-140	uncharacterized protein FFUJ_03559
MIM04M26Gene06998	501440	1	14	14	17.9	17.9	17.9	98.926	879	22443000	20723000	20385000	9621700	10420000	10963000	0	0	0	19749000	18482000	20002000	0	0	0			0	Similar to Aminopeptidase 2, mitochondrial;acc. no. P32454
MIM04M26Gene07028	573972	1	7	5	33	26.3	26.3	30.303	270	0	0	0	0	0	0	0	0	0	0	3681600	3784200	0	0	0			8.16e-170	14-3-3 protein
MIM04M26Gene07177	525075	1	3	3	10.2	10.2	10.2	36.688	363	27768000	22464000	27861000	12639000	15250000	18189000	0	0	0	25558000	16862000	17945000	0	0	0	1	AA9	1.71e-135	Similar to Probable endo-beta-1,4-glucanase D;acc. no. Q0CEU4
MIM04M26Gene07181	554225	1	3	3	9.8	9.8	9.8	44.145	399	0	0	0	0	3131300	2717300	0	0	0	0	0	0	0	0	0	0.997		3.22e-173	putative aldose 1-epimerase protein
MIM04M26Gene07327	533586	1	10	10	22.1	22.1	22.1	56.232	515	9452200	9486400	10550000	0	0	2189900	72954000	25533000	0	18519000	16706000	13980000	88677000	71370000	69219000			0	acc. no. P83783;Similar to Adenosylhomocysteinase
MIM04M26Gene07389	552219	1	3	3	18.1	18.1	18.1	28.668	249	0	0	0	0	0	0	22923000	26954000	20824000	1783000	0	0	17391000	14095000	15751000			5.81e-141	acc. no. Q7SBD5;Similar to 60S ribosomal protein L7
MIM04M26Gene07390	27680	1	8	8	20.4	20.4	20.4	45.689	422	12184000	11783000	10415000	0	0	0	16650000	18001000	15503000	8141300	6994900	6842400	8858000	10397000	12822000			0	Similar to Aspartate aminotransferase, mitochondrial;acc. no. P12344
MIM04M26Gene07395	603613	1	13	13	37.3	37.3	37.3	44.532	416	14885000	16868000	19124000	0	0	0	0	0	0	15190000	14203000	16260000	0	0	0			0	RecName: Full=Phosphoglycerate kinase
MIM04M26Gene07558	571002	1	4	4	6.1	6.1	6.1	89.08	819	0	0	0	0	0	0	0	0	0	2567200	2420200	2751500	0	0	0			0	acc. no. Q5AWS6;Similar to Cell division control protein 48
MIM04M26Gene07620	542485	1	3	3	14.5	14.5	14.5	28.782	269	42430000	26257000	28660000	0	0	0	0	0	0	0	0	0	0	0	676170	0.995
MIM04M26Gene07823	553960	1	2	2	9.8	9.8	9.8	32.55	297	0	0	0	0	0	0	152810000	148590000	150540000	1204900	0	0	78557000	75503000	74863000			2.42e-114	acc. no. O32210;Similar to Glyoxal reductase
MIM04M26Gene07830	565838	1	9	9	30	30	30	48.744	453	0	0	0	106170000	91837000	89630000	0	0	0	33921000	33766000	32593000	0	0	0	0.996	CBM35	0	Similar to galactan 1,3-beta-galactosidase
MIM04M26Gene07860	565816	1	6	6	13.6	13.6	13.6	61.452	551	0	0	0	19928000	25197000	50603000	0	0	0	4197000	4838800	4646200	0	0	0	0.994	CBM46	0	acc. no. P23550;Similar to Endoglucanase B
MIM04M26Gene07866	507756	1	2	2	6	6	6	47.202	451	0	0	0	0	0	0	23172000	14767000	19809000	0	0	0	17179000	17472000	19326000	0.999	CBM18	4.02e-162	putative chitin deacetylase protein
MIM04M26Gene07928	540036	1	6	5	19.5	16.2	16.2	34.501	333	3436000	4008000	3694000	0	0	0	0	0	0	5091500	4211900	5545000	0	0	0			8.83e-178	malate dehydrogenase, NAD-dependent
MIM04M26Gene07971	535024	1	7	7	19	19	19	54.273	484	9106600	9056200	7501300	0	0	0	0	0	0	0	0	0	0	0	0			0	tricarboxylic acid-5 protein
MIM04M26Gene07979	544675	1	3	3	18.4	18.4	18.4	21.518	196	45397000	46200000	41603000	0	0	0	0	0	0	21671000	0	17742000	0	0	0	1
MIM04M26Gene07996	111006	1	2	2	6.3	6.3	6.3	45.783	410	0	0	0	0	0	0	0	0	0	0	1970500	2163900	7590000	0	7522300			0	Putative Ketol-acid reductoisomerase
MIM04M26Gene08053	113089	1	3	3	8.2	8.2	8.2	34.791	317	0	0	0	0	0	0	0	0	0	4108200	4867300	4031100	0	0	0			0	guanine nucleotide-binding protein subunit beta-like protein
MIM04M26Gene08166	255229	1	12	12	39.3	39.3	39.3	35.536	326	49942000	46601000	46739000	4686000	0	5666900	0	0	94642000	36255000	45112000	45263000	0	0	0			0	acc. no. O42700;Similar to Transaldolase
MIM04M26Gene08172	537622	1	3	3	6.5	6.5	6.5	50.788	459	0	0	0	0	0	0	0	0	0	2504600	2866700	2125100	0	0	0			7.97e-86	40S ribosomal protein S19
MIM04M26Gene08278	495322	1	3	3	5.9	5.9	5.9	37.698	358	0	0	0	0	0	0	21339000	22510000	22759000	0	88266000	0	8641600	10013000	10029000	1	CBM1	7.19e-128	esterase
MIM04M26Gene08286	529621	1	4	4	11.4	11.4	11.4	38.359	350	0	0	0	4169300	5715400	3841600	7083300	6567600	6944600	3022500	4054700	3335900	8857300	9236200	9613300	0.999
MIM04M26Gene08566	536920	2	4	4	28.6	28.6	28.6	18.473	161	0	0	0	0	0	0	35214000	38268000	37344000	2166100	2423300	2438100	25107000	30340000	27095000			2.33e-71	acc. no. Q02088;Similar to Tropomyosin
MIM04M26Gene08588	536897	1	2	2	12	12	12	20.019	175	0	0	0	0	0	0	5835600	6047500	6730400	0	3275300	2834100	12909000	10655000	9861500			9.53e-110	60S ribosomal protein L11
MIM04M26Gene08590	536895	1	2	2	3.8	3.8	3.8	65.857	602	0	0	0	0	0	0	0	0	0	0	1222400	1239800	0	0	0			0	acc. no. P38009;Similar to Bifunctional purine biosynthesis protein ADE17
MIM04M26Gene08601	508118	1	2	2	1.7	1.7	1.7	130.35	1189	0	0	0	0	0	0	3275300	2918100	3053300	0	0	376690	0	0	0			0	acc. no. Q9HES8;Similar to Pyruvate carboxylase
MIM04M26Gene08602	536880	1	12	12	36.8	36.8	36.8	47.444	438	98325000	81439000	111800000	20446000	19345000	16525000	299970000	273620000	286450000	36181000	37005000	40984000	346000000	329480000	303060000			0	enolase
MIM04M26Gene08638	571377	1	2	2	6.1	6.1	6.1	34.706	327	37805000	54738000	57265000	0	0	0	0	0	0	0	0	4532700	0	0	0	1	CBM18	1.1e-103	acc. no. P54865;Similar to Bifunctional xylanase/deacetylase
MIM04M26Gene08639	533110	1	19	19	39.5	39.5	39.5	50.239	446	741520000	696140000	721370000	1139000000	1064800000	1078900000	0	0	0	2695600000	3140800000	3337600000	0	0	0	0.995	GH27	0	acc. no. A1D0A3;Similar to Probable alpha-galactosidase B
MIM04M26Gene08671	562946	1	4	4	10.3	10.3	10.3	67.496	610	26499000	25417000	21556000	0	0	0	0	0	0	6137600	5854500	5978400	0	0	0	0.998		0	acc. no. C5FRX4;Similar to Tripeptidyl-peptidase SED4
MIM04M26Gene08708	482265	1	3	3	6.9	6.9	6.9	61.335	581	0	1197000	1059900	0	0	0	0	0	0	0	0	978030	0	0	0			0	acc. no. Q5B041;Similar to Heat shock protein 60
MIM04M26Gene08767	533001	2	3	3	9.5	9.5	9.5	36.461	337	4637100	5066400	5407400	0	0	0	0	0	0	0	0	0	0	0	0			0	glyceraldehyde 3-phosphate dehydrogenase
MIM04M26Gene08811	495781	1	3	3	9	9	9	45.619	413	3075300	3746400	0	0	0	0	0	0	0	0	0	0	0	0	0			0	acc. no. B2UCA8;Similar to D-galactonate dehydratase
MIM04M26Gene08813	555833	1	4	4	10.9	10.9	10.9	43.937	393	0	0	0	0	10262000	0	1762000	0	0	6215900	5791800	0	0	0	0		GH105	3.68e-144	cell wall glycosyl hydrolase, putative
MIM04M26Gene08814	513695	1	4	4	8.3	8.3	8.3	49.858	459	0	0	0	0	0	0	66656000	63213000	64879000	8454600	7205200	5286600	26047000	24325000	23815000			0	putative translation elongation factor 1 alpha
MIM04M26Gene08997	538351	1	4	4	6	6	6	73.491	668	4817300	4924300	5019900	0	0	0	11629000	11288000	9683300	0	0	0	21797000	23479000	15930000		AA3	7.29e-97	glucose-methanol-choline oxidoreductase
MIM04M26Gene09066	538428	1	3	3	26.6	26.6	26.6	15.949	154	0	0	0	0	9574900	0	0	0	0	0	5035100	4036700	0	0	0			9.47e-84	superoxide dismutase
MIM04M26Gene09068	538430	1	3	3	6.5	6.5	6.5	55.176	526	0	0	0	0	0	0	0	0	251910	0	4375800	4876100	0	0	0	0.995		0	acc. no. C5P4Z8;Similar to Subtilisin-like protease CPC735_031240
MIM04M26Gene09093	487644	1	4	4	5.9	5.9	5.9	70.643	643	0	0	0	0	4268700	3420100	0	0	0	0	0	0	0	0	0	1	PL4	0	Carbohydrate-binding-like fold
MIM04M26Gene09181	535847	1	4	4	16.9	16.9	16.9	36.415	320	6594800	9482400	0	0	0	0	0	7560100	0	4837900	4019100	3970800	0	0	0			0	acc. no. Q9Y8H7;Similar to Spermidine synthase
MIM04M26Gene09204	558783	1	2	2	4.9	4.9	4.9	65.586	594	0	0	0	0	0	0	24129000	0	17864000	1396200	1447300	1403900	42547000	0	38624000	0.998	GH1	0	glycoside hydrolase
MIM04M26Gene09205	535819	1	4	4	32.9	32.9	32.9	16.743	152	12466000	12365000	10179000	0	0	0	0	0	0	26533000	24311000	25395000	0	0	0			2.58e-92	Nucleoside diphosphate kinase
MIM04M26Gene09329	538823	2	6	6	12.9	12.9	12.9	67.246	613	6662000	6830000	10228000	0	0	0	0	0	0	0	0	0	0	0	0	0.972		0	glucose-6-phosphate isomerase
MIM04M26Gene09457	575117	1	2	2	8.6	8.6	8.6	25.302	221	0	0	0	0	0	0	6506700	5052400	6012700	1705200	1106700	1920400	2212800	3795900	2041700			1.92e-154	60S ribosomal protein L10
MIM04M26Gene09511	602268	1	18	17	24.7	23.5	23.5	99.245	886	17640000	22772000	21425000	0	0	0	0	0	0	522180000	466920000	463440000	0	0	0	0.998	GH31	0	alpha-glucosidase
MIM04M26Gene09512	489065	1	12	12	34.3	34.3	34.3	53.051	492	0	0	0	0	0	5977300	0	0	0	27291000	23249000	20983000	0	0	0	1	CBM20	0	acc. no. P0C1B4;Similar to Alpha-amylase A type-3
MIM04M26Gene09541	528800	1	2	2	18.5	18.5	18.5	11.906	108	0	3962000	0	0	0	0	0	3740800	2660700	6145600	5405300	0	0	0	0			9.12e-62	cytochrome c
MIM04M26Gene09550	539373	1	7	7	21.9	21.9	21.9	37.672	347	5894200	5817400	4489200	0	0	0	0	0	0	7290700	5336400	7285600	0	0	0			0	NADP-dependent mannitol dehydrogenase
MIM04M26Gene09585	538190	1	3	3	15.9	15.9	15.9	24.565	214	0	0	0	0	0	0	0	0	0	3091800	2975500	2977400	6488400	5118600	6854000			1.5e-112	60S ribosomal protein L13
MIM04M26Gene09629	510287	1	2	2	12	12	12	23.115	208	0	0	0	0	0	0	0	0	0	3155000	0	2460700	0	0	0			5.46e-114	acc. no. P0CX39;Similar to 40S ribosomal protein S8-A
MIM04M26Gene09666	511072	1	5	5	13.5	13.5	13.5	40.867	379	0	0	0	10957000	13166000	13610000	0	0	0	5326700	0	6333000	0	0	0	1		2.12e-131	Galactose mutarotase-like protein
MIM04M26Gene09740	538585	1	3	3	10.2	10.2	10.2	37.226	344	0	0	0	0	0	0	0	0	0	3568400	2949700	3957200	0	0	0			4.45e-112	glucose-fructose oxidoreductase
MIM04M26Gene09785	575411	1	10	10	22.9	22.9	22.9	56.326	520	0	0	0	0	0	0	0	0	0	23334000	16861000	10215000	0	0	1365500			0	acc. no. P41751;Similar to Aldehyde dehydrogenase
MIM04M26Gene09792	606533	1	7	7	14.8	14.8	14.8	57.091	521	0	0	0	0	0	0	0	0	0	39517000	34061000	34484000	0	0	0	1		1.98e-95	acc. no. Q8R0W5;Similar to Carboxylesterase 4A
MIM04M26Gene09815	531797	1	10	10	18	18	18	72.542	671	5584600	4108600	6495000	20221000	21336000	17190000	0	0	0	13336000	10669000	11196000	0	1079200	0	0.983		0	acc. no. Q5B0C0;Similar to Heat shock 70 kDa protein
MIM04M26Gene09883	536722	1	9	9	33.3	33.3	33.3	46.2	421	80636000	118510000	193380000	74095000	79578000	65149000	0	0	0	60210000	68310000	60444000	0	0	0	1	GH71	2.42e-138	Similar to Glucan endo-1,3-alpha-glucosidase agn1;acc. no. O13716
MIM04M26Gene09935	569544	1	13	13	17.2	17.2	17.2	85.307	787	16960000	17497000	18052000	16793000	20123000	20446000	28364000	31773000	37191000	19930000	20477000	19767000	20416000	22143000	22327000	0.971	GH3	0	acc. no. Q2UUD6;Similar to Probable beta-glucosidase A
MIM04M26Gene10195	501440	1	9	9	8.1	8.1	8.1	132.16	1179	4641800	4296600	4530600	0	3544200	0	0	0	0	3011100	2725600	3282100	0	0	0			0	acc. no. Q9USX1;Similar to Aminopeptidase 1
MIM04M26Gene10233	532954	1	4	4	14.4	14.4	14.4	29.814	270	0	0	0	0	0	0	0	0	0	4878200	5537800	7623600	0	0	0			3.97e-146	PREDICTED: putative carboxymethylenebutenolidase
MIM04M26Gene10243	532964	1	6	6	18.3	18.3	18.3	48.458	449	2141800	1801500	1185900	0	0	0	0	0	0	3300600	3138200	3599600	0	0	0			0	homocysteine synthase
MIM04M26Gene10438	422104	1	6	6	24	24	24	29.255	262	0	0	0	0	0	0	0	0	0	4372900	5882000	6556700	0	0	0			4.99e-149	putative 60s ribosomal protein l8
MIM04M26Gene10507	531404	1	3	3	13.6	13.6	13.6	37.403	354	15052000	21190000	30826000	0	0	0	12460000	12423000	14852000	4573300	5151700	5777900	18365000	18228000	16464000	1	GH33	1.04e-97	Sialidase-1
MIM04M26Gene10515	531409	1	5	5	11.5	11.5	11.5	52.978	479	3489800	3328200	3156400	0	0	0	0	0	0	4209500	2827500	4032300	0	0	0			0	glutamate carboxypeptidase
MIM04M26Gene10575	150559	1	2	2	7.5	7.5	7.5	30.98	279	0	0	0	14137000	15263000	12927000	17023000	17419000	16384000	3772500	0	0	21215000	0	12601000	0.994	GH43	4.44e-111	arabinofuranosidase
MIM04M26Gene10600	531585	1	3	3	10.2	10.2	10.2	35.033	325	0	0	0	0	0	0	7791700	15162000	5976600	0	0	0	3033300	3097500	2813200	0.998	PL1	1.96e-114	acc. no. B0XT32;Similar to Probable pectate lyase A
MIM04M26Gene10603	479335	1	2	2	11.4	11.4	11.4	24.85	236	0	0	0	10169000	10679000	11148000	0	0	0	0	2309100	2421500	0	0	2752500	1	AA9	5.36e-57	endoglucanase ii
MIM04M26Gene10611	515738	1	4	4	12.2	12.2	12.2	40.544	377	7511100	0	5725900	0	0	0	20963000	21866000	19737000	0	0	0	0	0	8632200	0.997	GH105	3.56e-125	predicted protein
MIM04M26Gene10621	569824	1	7	7	28.1	28.1	28.1	42.046	398	0	4530400	0	235860000	275250000	239940000	0	0	0	49712000	48009000	87088000	0	0	0	1	CBM1	7.33e-142	glycoside hydrolase family 10 protein
MIM04M26Gene10651	515789	1	10	10	26.1	26.1	26.1	58.772	547	0	0	0	78331000	66834000	84763000	19171000	17618000	17726000	10115000	10293000	8850500	3157700	3778200	4065400	0.999	CBM35	0	beta-mannanase, partial
MIM04M26Gene10697	536145	1	2	2	1.8	1.8	1.8	184.87	1683	0	0	0	0	0	0	1628300000	1786100000	1575200000	0	0	0	3153700000	3030400000	3100600000			8.43e-135	Tetratricopeptide-like helical
MIM04M26Gene10713	488340	1	5	5	15.8	15.8	15.8	49.618	468	4072500	4241500	2614900	0	4440000	0	21988000	14768000	26243000	0	2829400	2535700	11812000	10862000	7534500			7.6e-49	predicted protein
MIM04M26Gene10770	512459	1	8	8	15.5	15.5	15.5	73.897	663	0	0	0	0	0	0	0	0	0	7011100	6027300	7273600	0	0	0		AA3	0	acc. no. P04841;Similar to Alcohol oxidase
MIM04M26Gene10805	492204	2	7	7	16.4	16.4	16.4	58.591	543	127440000	154120000	149090000	64525000	53999000	64829000	0	0	0	33180000	45501000	40103000	0	0	0		AA7	1.71e-94	acc. no. D7UQ40;Similar to Bifunctional solanapyrone synthase
MIM04M26Gene10806	607802	1	3	3	20.7	20.7	20.7	23.137	222	0	0	0	72917000	75706000	66482000	4447500	4224900	5950400	870210	0	1245200	4261200	4344300	4973400	0.999	AA9	2.89e-95	acc. no. Q00023;Similar to Cellulose-growth-specific protein
MIM04M26Gene10820	554818	1	2	2	9	9	9	36.053	321	0	0	0	0	0	0	6138900	5078600	0	3108200	0	3306700	0	0	0			1.2e-156	acc. no. Q10494;Similar to Uncharacterized oxidoreductase C26F1.07
MIM04M26Gene10942	537990	1	2	2	22.2	22.2	22.2	18.765	180	336660000	356980000	310150000	0	20975000	0	0	0	0	0	0	0	0	0	0	0.98
MIM04M26Gene11098	560576	1	6	6	15.2	15.2	15.2	64.393	597	0	0	0	0	0	0	0	0	0	5041400	6435900	0	0	0	0			0	acc. no. P46075;Similar to Extracellular metalloproteinase mep
MIM04M26Gene11104	528714	1	7	7	11.8	11.8	11.8	75.286	676	0	0	0	0	0	0	10233000	9815700	12957000	6175800	5286500	5107900	0	4430600	0	0.999		0	acc. no. P23623;Similar to L-amino-acid oxidase
MIM04M26Gene11108	539338	1	10	10	26.5	26.5	26.5	55.711	509	7337100	7811600	5994400	13722000	13591000	13385000	0	0	0	6622900	8941600	14958000	6305400	6179300	6666200	0.997		1.07e-180	3-phytase
MIM04M26Gene11112	494195	1	3	3	14.1	14.1	14.1	40.522	405	192470000	196050000	177420000	406750000	228950000	223180000	3514300	3706500	3071500	80784000	89561000	93282000	3457500	3918600	5471200	0.999		1.61e-154	acc. no. C5PCX1;Similar to Subtilisin-like protease CPC735_015300
MIM04M26Gene11121	608972	1	3	3	6.9	6.9	6.9	49.669	465	0	0	0	9391800	5684800	5949000	0	0	0	0	0	0	0	0	0	0.998	CBM35	5.8e-158	beta-mannanase
MIM04M26Gene11143	529037	1	7	7	10.5	10.5	10.5	90.396	839	0	0	0	0	1531700	3945700	0	12036000	10686000	5673100	5234600	3622000	22339000	22094000	22786000	0.819	GH13	0	alpha amylase
MIM04M26Gene11227	484592	1	2	2	12.9	12.9	12.9	18.239	163	0	0	0	0	0	0	13777000	23254000	26911000	0	0	0	13857000	0	13977000			7.37e-59	acc. no. P38865;Similar to Copper transport protein CTR2
MIM04M26Gene11273	537825	1	3	3	8.2	8.2	8.2	48.189	427	0	0	0	0	0	0	0	0	0	1861200	1749700	1230700	0	0	0			0	acc. no. A4QVP2;Similar to ATP-dependent RNA helicase eIF4A
MIM04M26Gene11386	602578	1	26	26	37.2	37.2	37.2	116.86	1056	0	0	0	107860000	127510000	134350000	0	0	6267400	63923000	70730000	67963000	0	0	0	0.988	GH35	0	Glycosyl hydrolases family 35
MIM04M26Gene11487	513911	1	2	2	4.9	4.9	4.9	54.627	492	0	0	0	0	0	0	0	0	0	2973900	2623100	3482100	0	0	0	0.964	AA7	7.58e-91	6-hydroxy-d-nicotine oxidase
MIM04M26Gene11614	549313	1	3	3	23.8	23.8	23.8	26.586	248	103220000	147290000	131670000	0	0	0	0	0	0	16131000	30203000	18473000	0	0	0	1		2.01e-79	DJ-1/PfpI family protein
MIM04M26Gene11695	560970	1	3	3	3.7	3.7	3.7	105.48	945	0	0	0	0	0	0	201650000	213520000	192620000	1056800	0	0	160370000	149680000	163730000			0	acc. no. Q06625;Similar to Glycogen debranching enzyme
