# Supplementary material for: Physiological Characteristics and Comparative Secretome Analysis of Morchella importuna Grown on Glucose, Rice Straw, Sawdust, Wheat Grain, and MIX Substrates
Source: Front Microbiol. 2021 May 25;12:636344. doi: 10.3389/fmicb.2021.636344 (PMC8185036; doi:10.3389/fmicb.2021.636344)
Supplement: Supplementary file 5 [file Table_3.XLSX]

## Sheet: Sheet1
	G01	G02	G03	RS01	RS02	RS03	SD01	SD02	SD03	WG01	WG02	WG03	MIX02	MIX03	MIX04
G01	1
G02	0.990194	1
G03	0.979875	0.981138	1
RS01	0.50085	0.456695	0.472801	1
RS02	0.543883	0.497417	0.515941	0.990992	1
RS03	0.515833	0.471061	0.489461	0.99369	0.997191	1
SD01	0.66552	0.600418	0.621052	0.736955	0.771719	0.741494	1
SD02	0.673647	0.608574	0.628889	0.741461	0.770507	0.740142	0.996705	1
SD03	0.66215	0.599254	0.618721	0.735815	0.763771	0.73345	0.994403	0.996589	1
WG01	0.707816	0.639669	0.664121	0.637664	0.694457	0.664438	0.886981	0.883451	0.861659	1
WG02	0.706975	0.637705	0.662531	0.639594	0.696487	0.666119	0.892079	0.888371	0.86583	0.997845	1
WG03	0.703519	0.633707	0.658253	0.639305	0.69645	0.665697	0.891897	0.88842	0.865447	0.996527	0.997971	1
MIX02	0.716673	0.649241	0.674574	0.720182	0.766951	0.736738	0.940369	0.939301	0.921968	0.980972	0.982879	0.982679	1
MIX03	0.706431	0.639434	0.665044	0.722968	0.772901	0.743389	0.932005	0.928625	0.911081	0.983435	0.984146	0.98431	0.998472	1
MIX04	0.710275	0.642446	0.667255	0.7284	0.774033	0.744163	0.943274	0.942474	0.925351	0.978415	0.980866	0.980914	0.99946	0.998266	1
